# Supplementary material for: Factors influencing medical students’ adoption of AI educational agents: an extended UTAUT model
Source: BMC Med Educ. 2025 Dec 5;25:1678. doi: 10.1186/s12909-025-08234-z (PMC12681116; doi:10.1186/s12909-025-08234-z)
Supplement: Supplementary file 3 — Supplementary Material 3 [file 12909_2025_8234_MOESM3_ESM.xlsx]

## Sheet: Sheet1
序号	总分	1、医学智能体帮助我更高效完成学习目标。	2、使用医学智能体提升了我的学习效果。	3、使用医学智能体的多模态交互功能（如3D模型、动画），能帮助我更好地理解复杂的知识点。	4、医学智能体的操作界面布局清晰合理，功能入口易于定位。	5、我认为上手使用医学智能体平台的主要功能并不需要花费太多精力。	6、目前使用的医学智能体支持语音/文字交互方式，让我无需学习复杂操作即可使用。	7、医学智能体能够快速响应我的提问或其他操作。	8、医学智能体在对话中能够理解复杂提问，并给出逻辑连贯的解答。	9、在日常生活中，同学或朋友推荐我使用医学智能体。	10、老师和学校认为使用医学智能体对学习有帮助。	11、行业趋势（如学术会议、媒体报道）让我觉得使用医学智能体是未来发展的方向。	12、我拥有充足的设备（如电脑、手机）和稳定的网络来支持我使用医学智能体。	13、当我在使用医学智能体中遇到问题时，我知道如何或向谁寻求帮助（例如有清晰的帮助文档或技术支持渠道）。	14、我认为自己具备必要的知识和技能来顺利使用医学智能体。	15、医院为我们使用医学智能体提供了必要的指导或培训。	16、医学智能体在关键操作步骤中的反馈错误，我会质疑其整体可靠性。	17、AI对疾病诊疗建议的解释存在矛盾或错误，且未标注纠错机制时，我会谨慎采纳其后续建议。	18、AI提供的诊疗建议未标注明确的数据来源或循证依据，我对该建议的信任度会下降。	19、在模拟仿真环境中进行操作训练的过程本身是富有吸引力和趣味性的。	20、与高度仿真的虚拟病人互动，能帮助我沉浸式练习临床决策流程（如问诊、鉴别诊断）。	21、我相信医学智能体（尤其是AI大模型部分）提供的医学知识是准确和前沿的。	22、我认为虚拟病人能够真实地模拟疾病状态，其反馈是可靠的。	23、我相信该智能体的设计初衷是为了提升我的临床技能，其运行过程是善意且可靠的。	24、我愿意在未来继续使用医学智能体。	25、我愿意向他人推荐医学智能体。	26、我计划在接下来的学习和工作中经常使用医学智能体。	27、在正式投入使用前，我有机会试用医学智能体的核心功能（如与虚拟病人互动、使用AI答疑）。	28、我能够通过平台提供的教学演示或试用模块，充分了解该医学智能体的作用。
1	136	5	5	5	5	5	5	4	4	5	5	5	5	4	5	4	5	5	5	5	5	5	5	5	5	5	5	5	5
2	140	5	5	5	5	5	5	5	5	5	5	5	5	5	5	5	5	5	5	5	5	5	5	5	5	5	5	5	5
3	88	3	3	3	3	3	3	5	3	3	3	3	4	3	3	3	2	3	4	3	2	3	3	4	4	3	3	3	3
4	113	4	3	4	4	3	4	4	4	5	4	4	3	4	4	4	4	4	4	3	5	5	4	5	4	4	4	5	4
5	110	4	4	4	4	4	3	4	5	5	3	4	5	4	4	4	3	4	4	4	5	4	4	2	3	4	5	3	4
6	114	4	4	5	4	3	4	4	4	4	4	4	4	4	5	5	4	3	3	4	4	5	4	4	3	4	4	5	5
7	56	2	2	2	2	2	2	3	2	2	2	2	2	2	2	2	2	2	1	3	1	2	2	2	3	2	2	1	2
8	106	4	4	1	3	4	4	4	3	3	4	4	5	2	3	4	4	4	4	4	4	4	5	4	4	4	4	4	5
9	55	2	2	3	1	2	1	2	2	2	3	2	2	2	1	2	2	2	2	2	2	2	2	2	2	2	3	1	2
10	104	4	4	3	3	4	4	5	4	3	4	4	3	4	4	4	4	4	4	2	4	3	4	3	4	4	4	4	3
11	131	5	5	5	5	5	4	3	4	5	5	5	5	5	5	5	5	4	5	5	5	5	5	5	5	3	5	3	5
12	56	2	2	1	3	2	5	2	2	2	2	3	2	1	2	3	1	2	2	1	2	2	2	1	2	2	2	1	2
13	60	2	2	2	2	2	3	2	1	2	2	2	3	2	3	2	2	2	2	2	4	2	2	2	2	2	2	3	1
14	65	2	3	5	3	3	2	1	2	1	2	2	3	3	2	1	2	2	2	1	2	4	2	3	4	2	2	2	2
15	104	4	4	5	3	3	4	4	4	5	4	4	4	4	3	4	4	4	3	5	4	4	4	1	1	2	3	5	5
16	84	3	3	3	2	3	3	4	3	3	3	3	4	3	3	3	3	3	3	3	3	3	3	3	4	2	2	3	3
17	125	5	3	5	1	5	5	4	5	5	5	5	4	5	4	5	4	5	4	4	5	5	4	4	5	4	5	5	5
18	133	5	5	4	5	5	4	5	5	5	5	5	5	5	5	5	5	4	5	3	5	5	5	5	4	5	5	4	5
19	100	4	4	1	4	4	3	4	3	4	4	4	4	3	4	4	4	3	4	5	5	4	2	4	3	3	1	5	3
20	113	4	4	4	3	4	5	2	4	4	5	5	4	3	4	5	4	4	3	5	5	4	4	3	4	4	5	4	4
21	136	5	5	4	5	5	4	5	5	5	5	4	4	5	5	5	5	5	5	5	5	5	5	5	5	5	5	5	5
22	98	4	3	3	3	4	4	3	4	4	3	3	3	2	4	4	4	3	4	2	2	4	3	4	4	4	4	5	4
23	79	3	4	3	3	2	2	3	4	3	3	3	3	3	2	3	2	3	3	3	3	2	2	3	1	3	3	5	2
24	64	2	3	2	2	2	2	2	2	2	2	2	3	2	3	3	2	5	2	2	2	4	2	2	2	1	3	2	1
25	80	3	2	2	3	3	3	2	5	3	2	3	3	3	3	3	3	3	3	3	3	3	3	3	3	2	2	3	3
26	62	2	4	1	3	2	1	2	2	3	5	2	2	2	3	1	3	2	2	2	2	4	2	2	2	2	1	1	2
27	125	5	5	5	5	1	5	5	5	4	5	5	4	5	5	5	1	4	5	5	4	4	5	5	4	5	4	5	5
28	59	2	2	3	2	1	3	1	2	1	2	2	2	3	2	2	1	3	2	3	3	2	2	2	3	2	2	2	2
29	79	3	2	3	3	2	3	3	3	3	2	1	2	2	2	3	3	3	3	4	3	3	3	3	5	3	3	2	4
30	108	4	4	4	5	3	3	4	4	2	4	4	4	4	5	4	4	4	4	5	4	4	4	4	4	4	3	4	2
31	41	1	2	1	1	1	2	1	1	2	1	1	1	2	2	1	1	2	1	1	5	1	1	4	1	1	1	1	1
32	135	5	4	5	5	5	5	5	4	5	5	5	3	5	5	5	5	4	5	5	5	5	5	5	5	5	5	5	5
33	74	3	2	3	3	3	2	3	2	4	3	2	2	3	1	3	3	3	3	3	3	2	2	3	3	3	2	3	2
34	97	4	4	3	3	4	3	4	4	4	1	3	2	4	4	4	3	1	3	5	4	3	3	4	4	4	4	5	3
35	128	5	4	5	5	4	5	5	5	5	5	5	5	5	4	4	2	4	5	4	5	5	5	5	5	3	4	5	5
36	109	4	4	5	4	4	4	3	4	4	4	3	5	4	3	3	4	4	4	4	4	3	5	4	4	4	4	4	3
37	110	4	3	4	3	4	4	4	4	4	4	4	4	4	4	5	4	3	4	4	4	5	4	4	4	4	3	4	4
38	112	4	3	4	4	4	2	4	4	4	5	5	4	4	5	3	3	4	3	4	4	4	4	4	4	4	5	5	5
39	124	5	4	5	5	4	5	4	4	3	5	5	4	5	5	5	4	4	4	5	5	5	5	5	2	4	5	4	4
40	103	4	4	2	4	4	4	4	4	5	3	4	4	4	3	4	4	3	4	4	3	4	4	2	3	4	3	4	4
41	110	4	5	4	3	4	5	4	4	4	4	4	4	5	2	4	4	5	4	4	4	4	4	2	4	4	3	4	4
42	62	2	2	2	2	2	3	2	2	2	2	3	4	2	2	3	2	2	2	2	2	2	2	2	3	2	3	1	2
43	137	5	5	5	5	5	5	4	5	5	5	5	5	5	5	5	4	5	5	5	5	5	5	5	5	4	5	5	5
44	126	5	4	5	2	3	5	5	2	5	5	5	5	5	5	5	5	5	4	5	5	3	5	5	5	5	3	5	5
45	112	4	4	5	4	4	4	4	4	5	3	4	3	4	5	5	5	4	4	4	4	3	3	4	4	5	4	3	3
46	110	4	4	5	4	4	3	4	5	4	4	3	4	4	4	4	4	4	3	4	4	4	4	3	4	4	4	4	4
47	38	1	2	1	1	3	1	1	1	1	1	1	1	1	3	1	2	2	2	1	1	1	1	1	2	1	1	2	1
48	55	2	3	2	2	1	1	2	2	2	2	2	2	2	3	1	2	2	3	2	2	1	3	2	2	1	3	2	1
49	109	4	3	4	4	4	4	4	5	3	4	4	4	4	3	3	5	4	4	4	4	4	4	4	2	4	4	5	4
50	133	5	5	4	5	4	5	4	5	5	4	4	5	5	5	5	5	5	5	5	4	5	5	4	5	5	5	5	5
51	116	5	4	3	5	5	4	5	2	4	5	5	2	4	5	3	5	5	4	4	5	5	2	2	5	3	5	5	5
52	80	3	3	4	3	2	3	3	2	3	3	2	4	4	3	3	1	3	3	3	2	2	3	2	3	4	3	3	3
53	125	5	4	3	5	5	5	5	5	4	5	5	5	4	5	5	1	5	5	5	5	4	5	5	5	5	5	3	2
54	131	5	5	3	5	5	5	4	5	5	5	5	2	5	5	4	5	4	5	5	5	5	5	5	4	5	5	5	5
55	109	4	4	4	4	4	4	1	4	3	4	4	4	5	4	4	3	4	4	5	4	4	5	4	3	5	4	3	4
56	108	4	4	4	5	5	4	4	3	4	4	3	4	4	4	3	4	4	4	4	1	4	4	4	4	3	4	5	4
57	130	5	5	5	4	5	5	5	5	5	5	5	4	5	4	5	5	5	1	5	5	5	5	4	5	5	4	5	4
58	58	2	2	2	2	2	2	2	3	3	2	2	2	1	2	2	4	2	2	3	2	2	2	2	1	1	2	2	2
59	35	1	1	2	1	1	1	1	1	1	1	2	1	1	1	1	2	1	1	1	2	1	1	1	1	1	2	1	3
60	130	5	5	5	4	5	4	3	5	5	5	5	5	5	5	4	5	5	5	2	5	5	4	5	5	5	5	5	4
61	56	2	1	2	2	2	3	2	2	2	2	2	2	1	2	2	2	2	2	1	2	2	1	5	1	3	2	2	2
62	126	5	5	5	4	5	1	5	5	4	5	5	5	5	4	5	5	5	5	5	5	4	3	3	4	5	5	5	4
63	126	5	5	3	5	4	5	5	5	4	5	5	2	5	5	5	5	4	4	5	1	5	5	5	5	5	5	5	4
64	58	2	3	2	2	2	2	1	2	2	3	2	2	2	3	2	2	3	2	2	2	2	1	1	2	4	2	1	2
65	133	5	4	3	5	5	5	5	5	5	5	5	5	5	5	5	4	3	5	5	5	5	5	4	5	5	5	5	5
66	56	2	1	2	2	2	2	2	2	2	2	1	3	2	2	2	2	3	3	2	2	2	1	2	3	1	2	2	2
67	84	3	3	5	3	3	3	3	3	3	3	3	3	3	3	3	3	3	1	4	3	2	3	3	3	4	3	3	2
68	60	2	2	2	2	2	1	2	2	3	2	2	3	2	2	2	2	4	3	2	2	5	2	1	2	1	2	1	2
69	85	3	3	4	4	3	1	2	4	3	4	3	3	3	4	3	3	3	3	3	3	3	4	3	4	3	2	2	2
70	105	4	4	1	4	4	4	4	4	4	4	2	3	5	4	3	4	5	4	4	4	3	5	4	4	4	4	4	2
71	111	4	3	4	4	5	5	4	4	3	4	3	4	4	5	3	4	5	4	4	4	4	4	4	4	4	3	4	4
72	65	2	2	2	5	2	2	2	2	1	4	2	3	2	2	2	2	2	3	2	3	2	2	2	2	3	3	2	2
73	83	3	4	4	3	3	3	3	3	3	3	2	3	3	3	3	3	3	2	3	3	3	3	3	2	3	3	3	3
74	59	2	2	2	2	2	2	2	2	2	2	4	2	4	1	2	1	2	2	2	2	2	2	2	3	2	2	2	2
75	126	5	5	5	5	5	5	5	5	2	4	5	2	5	5	4	2	5	5	4	4	5	5	5	5	4	5	5	5
76	129	5	5	4	5	5	5	4	5	5	5	5	4	5	5	5	5	5	5	4	3	5	4	5	5	4	3	4	5
77	77	3	2	3	3	3	3	3	3	3	2	3	3	3	3	3	1	3	2	4	3	2	2	2	3	3	3	3	3
78	61	2	2	1	2	2	1	3	2	2	5	2	3	2	3	1	2	3	1	1	3	2	2	2	2	2	3	3	2
79	112	4	3	5	5	4	4	4	5	5	5	3	4	3	2	4	5	4	4	4	3	4	4	4	4	5	2	4	5
80	40	1	2	1	2	5	2	1	1	3	1	2	1	1	1	1	1	2	1	2	1	1	1	1	1	1	1	1	1
81	85	3	3	1	3	3	4	3	3	3	2	3	3	3	3	4	3	3	3	3	3	3	3	3	3	3	3	5	3
82	112	4	1	5	4	2	5	4	4	4	4	4	4	4	4	4	4	4	4	4	5	4	4	5	4	4	4	5	4
83	130	5	5	5	5	2	3	5	5	5	5	4	4	4	4	5	5	5	5	5	5	5	5	5	5	5	4	5	5
84	108	4	4	4	4	4	5	2	4	4	4	2	4	5	4	4	4	3	3	5	4	4	4	3	5	4	4	4	3
85	60	2	3	2	2	2	2	2	2	2	3	2	4	2	1	2	2	3	2	2	5	2	1	2	1	2	2	2	1
86	128	5	5	5	3	5	5	5	5	5	5	4	4	4	5	4	4	4	5	5	5	4	4	4	5	5	5	5	4
87	122	5	5	5	5	5	5	4	5	4	5	5	4	3	5	5	3	5	5	2	4	4	4	3	5	5	5	4	3
88	112	4	2	5	4	5	4	4	4	4	4	3	4	4	4	4	5	4	4	4	4	5	4	4	3	4	4	4	4
89	58	2	1	2	2	3	2	1	3	2	2	2	2	2	4	2	2	3	2	2	2	2	2	2	2	2	1	2	2
90	110	4	4	4	4	4	3	4	4	3	4	5	4	5	5	4	4	4	4	4	4	3	4	4	3	4	4	3	4
91	113	4	3	4	3	4	4	4	4	4	4	5	5	4	4	4	3	5	4	4	5	4	4	4	4	3	5	3	5
92	128	5	4	4	4	5	5	3	5	5	5	5	4	5	2	5	5	5	5	5	4	4	5	5	5	5	5	4	5
93	82	3	2	3	1	3	2	3	3	4	4	2	3	3	4	3	3	3	3	3	3	3	3	3	3	3	3	3	3
94	132	5	5	3	5	5	5	5	5	5	3	5	5	5	4	5	4	4	5	5	5	5	5	5	4	5	5	5	5
95	84	3	3	3	4	3	3	3	2	3	3	3	3	3	3	1	3	4	3	2	3	3	3	3	4	3	2	4	4
96	111	4	4	4	4	3	4	4	4	4	4	4	4	4	3	4	4	4	4	4	4	4	4	4	4	4	5	4	4
97	106	4	3	3	5	3	4	4	4	3	5	4	4	4	4	4	4	4	4	1	4	4	5	4	4	4	3	3	4
98	111	4	4	4	4	2	4	4	4	4	4	5	3	4	5	4	4	4	5	4	4	3	4	4	4	3	5	4	4
99	129	5	5	4	2	5	5	4	5	5	5	5	5	5	5	5	5	5	4	5	4	5	5	5	2	5	4	5	5
100	112	4	3	2	4	5	5	4	4	4	4	5	4	4	4	4	4	4	4	4	3	5	4	4	4	4	4	4	4
101	128	5	5	5	5	4	5	5	5	5	5	1	5	5	4	4	4	5	4	5	5	4	5	5	4	5	5	4	5
102	85	3	3	3	3	3	3	4	3	3	3	4	3	4	4	4	3	4	2	2	4	2	2	3	2	3	3	2	3
103	84	3	3	3	2	3	5	3	2	3	3	3	3	3	3	4	3	3	3	3	2	3	3	3	3	3	3	3	3
104	85	3	3	3	3	3	4	3	4	2	3	2	3	3	3	3	4	2	3	3	4	2	3	5	3	2	3	4	2
105	107	4	4	4	1	4	4	4	4	4	4	4	4	3	5	4	4	4	4	5	4	4	4	3	3	4	3	5	3
106	101	4	3	4	4	4	4	4	4	2	2	4	4	3	5	4	3	3	3	4	3	4	4	4	4	4	5	4	1
107	111	4	5	3	3	4	5	4	4	4	4	5	4	5	3	4	3	5	3	3	4	4	4	3	4	4	4	4	5
108	127	5	5	5	5	5	5	5	4	4	5	5	4	4	4	5	4	5	5	4	5	4	5	3	4	5	3	5	5
109	110	4	4	3	4	4	4	4	4	5	4	3	4	4	5	3	4	4	3	3	4	4	4	5	4	4	4	4	4
110	125	5	3	5	1	5	5	5	5	5	5	4	5	3	4	4	3	5	4	5	4	5	5	5	5	5	5	5	5
111	42	1	1	1	1	1	2	2	1	2	2	1	1	5	1	1	1	1	2	1	1	2	2	1	1	1	4	1	1
112	60	2	2	2	2	2	2	2	2	2	2	2	2	2	2	2	4	4	2	2	2	1	2	1	3	2	2	3	2
113	110	4	4	4	3	4	3	5	3	4	4	4	5	4	4	4	4	4	4	3	4	3	4	4	5	4	4	4	4
114	108	4	4	4	4	4	4	4	1	3	3	4	4	5	4	4	4	4	4	4	4	4	4	4	4	4	4	4	4
115	131	5	5	5	5	5	5	5	5	5	5	5	4	5	5	4	4	5	5	5	3	5	5	5	1	5	5	5	5
116	110	4	3	4	4	4	4	5	4	4	3	4	5	4	4	4	3	4	4	4	4	4	3	4	4	4	4	4	4
117	133	5	5	5	5	5	1	5	5	4	5	5	5	5	5	4	5	5	5	5	5	5	5	5	5	5	4	5	5
118	114	4	3	5	4	4	4	5	4	4	2	4	4	4	4	5	4	5	4	5	4	5	3	4	4	4	4	4	4
119	130	5	5	4	5	5	5	5	4	5	5	5	5	5	5	5	5	5	5	4	5	3	4	1	5	5	5	5	5
120	127	5	5	4	5	5	5	4	5	3	2	5	5	5	5	5	5	5	5	5	2	5	5	2	5	5	5	5	5
121	84	3	3	4	3	1	4	3	3	3	3	3	3	1	4	4	2	3	2	3	3	5	2	3	3	3	3	4	3
122	37	1	1	1	1	1	1	1	1	1	1	2	1	1	4	4	1	2	1	1	1	1	1	1	2	1	1	1	1
123	101	4	3	4	4	3	4	4	3	1	4	4	2	5	4	4	3	3	4	4	3	3	4	5	4	4	4	3	4
124	127	5	5	3	4	5	5	5	5	4	4	5	5	5	5	5	2	4	4	4	5	4	5	5	5	5	4	5	5
125	130	5	5	5	5	5	5	5	3	5	5	4	4	5	5	5	5	2	5	5	5	5	5	5	4	4	4	5	5
126	90	3	3	4	3	5	3	2	4	3	3	3	3	4	3	3	2	2	3	3	3	3	4	5	2	4	3	3	4
127	124	5	5	5	5	5	5	3	4	4	5	4	5	5	5	5	3	2	5	4	5	5	5	4	5	5	4	2	5
128	131	5	5	5	5	5	5	5	5	5	3	5	5	5	5	5	5	5	5	4	5	4	5	4	5	5	2	4	5
129	80	3	3	2	2	2	2	3	3	4	2	4	3	4	3	4	3	5	2	1	3	3	2	3	3	3	3	2	3
130	114	4	4	5	4	4	4	4	5	4	4	4	4	5	4	4	4	4	2	5	4	4	3	4	4	4	4	5	4
131	103	4	4	5	4	4	4	3	3	3	3	4	4	2	4	4	4	3	4	4	4	3	4	4	3	4	4	3	4
132	57	2	2	2	2	2	2	2	2	2	4	2	2	2	2	2	1	2	2	1	2	2	2	2	2	3	2	2	2
133	38	1	1	1	2	1	4	1	1	1	1	1	1	1	1	1	1	1	1	1	3	1	2	1	2	1	1	2	2
134	131	5	5	5	5	5	4	4	4	5	5	5	5	5	5	5	5	4	5	5	5	5	5	5	4	4	4	4	4
135	87	3	3	3	3	3	2	3	3	2	3	3	4	3	3	5	3	4	3	3	3	3	4	3	3	3	3	2	4
136	106	4	4	4	3	3	5	4	5	4	4	4	4	3	4	5	4	2	4	3	4	2	4	4	4	4	3	4	4
137	133	5	4	5	5	5	5	5	5	5	5	5	5	5	4	5	5	4	5	5	5	5	4	3	5	5	4	5	5
138	130	5	5	5	4	5	5	5	2	5	4	5	5	5	5	3	5	5	5	5	5	5	5	4	5	5	5	4	4
139	105	4	3	2	4	4	4	4	3	4	3	4	4	5	4	5	4	2	4	4	4	4	4	3	4	4	4	4	3
140	81	3	3	3	3	3	3	2	2	3	2	3	3	3	4	4	3	3	3	3	3	3	2	3	2	3	3	2	4
141	108	4	5	3	4	4	5	3	3	3	4	4	4	3	5	4	3	5	3	5	3	4	4	4	3	4	3	4	5
142	108	4	4	4	4	4	4	3	4	5	5	5	4	4	3	4	4	4	4	4	1	3	5	4	3	4	4	4	3
143	39	1	1	4	2	1	1	1	1	1	1	1	2	1	2	1	1	1	1	2	2	2	1	1	2	1	2	1	1
144	131	5	4	5	5	5	4	5	3	5	4	5	5	5	5	4	5	5	5	4	4	5	5	4	5	5	5	5	5
145	105	4	4	3	4	2	3	4	4	4	4	3	4	3	4	4	3	5	4	4	4	4	5	4	5	1	4	4	4
146	62	2	2	2	3	2	1	3	2	2	2	2	2	2	2	2	2	2	2	2	2	5	4	3	2	2	1	2	2
147	115	4	4	5	5	4	4	4	5	5	5	4	3	4	4	2	4	2	4	4	4	5	4	4	5	4	4	4	5
148	37	1	1	1	1	2	1	1	1	1	1	2	1	2	1	4	1	1	1	2	1	1	1	2	1	1	1	1	2
149	91	3	3	4	4	3	3	4	3	3	3	4	3	4	3	4	3	3	3	3	3	5	3	1	4	3	3	3	3
150	109	4	5	1	4	4	3	4	4	4	4	4	4	4	4	4	4	4	4	3	4	4	4	4	4	4	5	4	4
151	134	5	5	5	5	5	5	4	5	5	4	4	5	5	5	5	5	5	5	5	5	4	4	4	5	5	5	5	5
152	113	4	5	4	4	5	4	4	4	3	5	4	3	4	4	4	5	4	4	4	4	5	4	4	4	4	4	3	3
153	105	4	4	4	4	3	4	4	4	4	4	4	4	3	4	4	3	3	4	4	4	3	3	4	4	4	4	3	4
154	45	1	3	1	5	1	2	1	1	1	3	3	1	1	2	1	1	2	2	2	2	1	1	1	1	1	1	2	1
155	124	5	5	5	5	5	5	4	4	4	4	5	5	4	4	4	5	4	4	3	3	4	3	5	5	5	5	5	5
